# Supplementary material for: Combined transcriptomic and proteomic analysis reveals multiple pathways involved in self-pollen tube development and the potential roles of FviYABBY1 in self-incompatibility in Fragaria viridis
Source: Front Plant Sci. 2022 Sep 14;13:927001. doi: 10.3389/fpls.2022.927001 (PMC9515988; doi:10.3389/fpls.2022.927001)
Supplement: Supplementary file 1 [file Table_1.XLSX]

## Sheet: Table S1
Supplementary Table S1. Primer used for RT-qPCR and cloning.
	Gene ID	Forward 5'-3'	Reverse 5'-3'
qRT-PCR	Unigene7320_All	CGGGTATTCTATCTCTGCGTAC	TGTTCAGAGCCGACGTTTAC
	Unigene10929_All	TCGCTGGAAGTAATCGTGTTG	GCCTAACCTAGAAGCACGAAAG
	CL4031.Contig3_All	CCAGAACCACATAAAGCATCAG	CCTGTCAGCATTTCAGAATCAAC
	Unigene1859_All	CAACGTATGAGGGAGAAGCTAG	GACTGAGAAACTCGAAACATGC
	Unigene20065_All	GTCTACTTTCACCAGCTCACC	TCTTCCAGCCACATTATCACC
	Unigene3797_All	AACGTACACTGCAAGGAAGAG	GATGTTCCGTCCCTGTCTTG
	Unigene11759_All	GTCTTACTCCTGGATAGTTGCC	CACGGATTCATGTCTGCATTATAC
	CL1726.Contig4_All	TACCTCTTGAAGTGCATGGAG	GCCAGAAAACCAGCCCTAAA
	Unigene4297_All	CAACATTTCCTGCCCCAAAG	TGTCTCCCTTTTCGTCGTTC
	Unigene22861_All	GGCAGACTTGCTAGTATCGATC	CTTCAGTCGAGGCAGTGATC
	Unigene21459_All	CTGTTGGTAACTTCATTGCTGG	CTGCAGGGATTCAACATTTGG
	CL5672.Contig5_All	AGTCCCAACTCAACCTCATTG	CATCTAATCCTGGGTCTGCTAG
	Unigene9375_All	CTCTTCCCTTGATTTTCAATTGGG	ATAGCCATCCACAATTTTGCG
	Unigene8236_All	TGAGCAAACAATGTCCAATGC	CGCAGGCCCCTCTTAAAG
	(Unigene8984_All)FviINO	TGTCGACGCTGAACCATCTC	TTTCCTGCGAACCCTGATCG
	(Unigene9077_All)FviCRC	GCAACACCGTTCTTGCTGTT	GTGCCTTTGGGGATGATGGA
	(Unigene16298_All)FviYABBY1	GCTGCTGCATCTTCCAACAC	GCGTTTCGGATCTCCTCCTG
	Unigene23403_All(FviYABBY2)	CTCCTAGTGCTACTGCCGC	GTGGGCGAATGGGAGAGATT
	Unigene31936_All(FviYABBY3a)	GCAGCCTGAATGACTTTGCT	GTAGTGTTCTGGTCGGGCAT
	(CL6710.Contig2_All)FviYABBY3b	GAGAGTCCCCTCAGCCTACA	AAGGAGAGACCCGCACATTG
	(Unigene13986_All)FviYABBY5	ATTGTTCTCGCGGTGAGTGT	CCTTTCCTCAGTGGCACGAT
	EF-1α	CATGCGCCAGACTGTTGCTGT	GACCGACTCAGAATACTAGTAG
For CDS	YABBY1-CDS	ATGTCTGCTGCTGCATCTTCC	TTAGTAGGGGGAGACACC
Subcellular location analysis	FviYABBY1-GFP	CCATGGATGTCTGCTGCTGCATC	ACTAGTGTAGGGGGAGACACC
Yeast two-hybrid experiment	pGADT7-FviYAB1	CATATGATGTCTGCTGCTGCATC	GGATCCTTAGTAGGGGGAGACACC
	pGBKT7-Sa	CATATGTCCTATGAATATTTTAAATTTG	GGATCCCTATAGAATATTGATATC
	pGBKT7-Sb	CATATGTATCAATATTTCAAGTTTG	GGATCCCTATAGAATATCAATTGGAC
BIFC experiment	FviYAB1-YCE	GGCGCGCCATGTCTGCTGCTGCATC	GGATCCGTAGGGGGAGACACC
	Sa-YNE	GGCGCGCCATGGCAATGGTGAAATCC	GGTACCTAGAATATTGATATC
	Sb-YNE	GGCGCGCCATGGCAATGTCGAGATC	GGTACCTAGAATATCAATTGGACTC
